# Supplementary material for: Chemotherapy Enrichment of ID Family Expression Is Associated with IL-6 Signaling in Ovarian Cancer
Source: Cancers (Basel). 2026 Apr 8;18(8):1186. doi: 10.3390/cancers18081186 (PMC13114274; doi:10.3390/cancers18081186)
Supplement: Supplementary file 1 [file cancers-18-01186-s001.zip]

Archive with 2 entries (2 files):
- cancers-4104285-File S1.pdf
- cancers-4104285-supplementary.pdf
